# Supplementary material for: A systematic CRISPR screen reveals redundant and specific roles for Dscam1 isoform diversity in neuronal wiring
Source: PLoS Biol. 2023 Jul 6;21(7):e3002197. doi: 10.1371/journal.pbio.3002197 (PMC10325099; doi:10.1371/journal.pbio.3002197)
Supplement: S1 Data — (XLSX) [file pbio.3002197.s016.xlsx]

## Sheet: Figure 2
	Hatching Rates (%)
	Genotypes	WT	Δ4.10-4.12	Δ4.1-4.5	Δ4.6-4.12	Δ4.1-4.9	Δ4.1-4.10	Δ4.3-4.12	S4.3/S4.9	S4.6/S4.7	S4.4/S4.9	S4.4/S4.12	S4.9/S4.12	Single4.1	Single4.2	Single4.3	Single4.4	Single4.6	Single4.7	Single4.9	Single4.10	Single4.11	Single4.12	Δ6.36	Δ6.21-6.30	Δ6.10-6.20	Δ6.30-6.48	Δ6.10-6.30	Δ6.1-6.30	Δ6.17-6.48	Δ6.2-6.35	Δ6.8-6.47	Δ6.5-6.44	Δ6.7-6.47	Δ6.4-6.44	Δ6.6-6.47	Δ6.3-6.44	Δ6.5-6.47	Δ6.1-6.44	Δ6.4-6.47	Δ6.3-6.47	Δ6.2-6.47	S6.35/S6.46	S6.43/S6.44	S6.8/S6.48	S6.6/S6.8	S6.4/S6.7	Single6.13	Single6.46
	Repeat 1	95.5	92.5	99	94	84.5	95	87	87	99.5	93.5	88.5	93.5	43	87.5	97	97.5	97	96	86	97.5	93	96.5	97	97.5	95	100	92.5	84	97	90.5	87.5	91.5	92	95	89	97	85.5	90	93	90.5	83	77	35.5	90.5	77.1528	49	77	44.5
	Repeat 2	96	93.5	96.5	94.5	88.5	95	89	91.5	99	95.5	85.5	94.5	40	89.5	95.5	96.5	92.5	96	87	98	95	94	97	95	91	98.5	89	86.5	98.5	90.5	88.5	92	92.5	95	85.5	94	88.5	92	91.5	89.5	86	73	39	80.0625	81.9815	36	75.5	40.5
	Repeat 3	97	94.5	94	97	88	94	83	88	100	98.5	82.5	90.5	52	85	99	94	94	100	85	100	95.5	93.5	97	95.5	97.5	98	87	88	96.5	87	88	93.5	92.5	96	85.5	95	87.5	93	91	95.5	88.5	75	36	80	83.125	32	73	51.5
		96.1667	93.5	96.5	95.1667	87	94.6667	86.3333	88.8333	99.5	95.8333	85.5	92.8333	45	87.3333	97.1667	96	94.5	97.3333	86	98.5	94.5	94.6667	97	96	94.5	98.8333	89.5	86.1667	97.3333	89.3333	88	92.3333	92.3333	95.3333	86.6667	95.3333	87.1667	91.6667	91.8333	91.8333	85.8333	75	36.8333	83.5208	80.7531	39	75.1667	45.5
	Pupation rates (%)
	Genotypes	WT	Δ4.10-4.12	Δ4.1-4.5	Δ4.6-4.12	Δ4.1-4.9	Δ4.1-4.10	Δ4.3-4.12	S4.3/S4.9	S4.6/S4.7	S4.4/S4.9	S4.4/S4.12	S4.9/S4.12	Single4.1	Single4.2	Single4.3	Single4.4	Single4.6	Single4.7	Single4.9	Single4.10	Single4.11	Single4.12	Δ6.36	Δ6.21-6.30	Δ6.10-6.20	Δ6.30-6.48	Δ6.10-6.30	Δ6.1-6.30	Δ6.17-6.48	Δ6.2-6.35	Δ6.8-6.47	Δ6.5-6.44	Δ6.7-6.47	Δ6.4-6.44	Δ6.6-6.47	Δ6.3-6.44	Δ6.5-6.47	Δ6.1-6.44	Δ6.4-6.47	Δ6.3-6.47	Δ6.2-6.47	S6.35/S6.46	S6.43/S6.44	S6.8/S6.48	S6.6/S6.8	S6.4/S6.7	Single6.13	Single6.46
	Repeat 1	97.7778	96.6667	98.8889	98.8889	98.8889	96.6667	96.6667	98.8889	100	91.1111	95.5556	95.5556	95	97.7	95.5556	90	93.3	95.5556	80	95.5556	100	96.5	96.6667	97.7778	98.8889	94.4444	100	94.4444	98.8889	97.7778	95.5556	83.3333	100	93.3	86.6667	94.4444	81	93.3	97.7778	98.8889	97.7778	89	96.9363	98.3333	100	80	86.6667	85.6667
	Repeat 2	95.5556	96.0317	98.8889	98.8889	97.7778	98.8889	96.6667	100	98.8889	93.3333	92.2222	96.6667	91.6667	96.7	88.8889	93.3333	92.2	94.4444	73.3333	97.7778	96.6667	94	96.6667	97.7778	100	98.8889	97.7778	91.1111	100	96.6667	96.6667	91.6667	98.8889	97.8	97.7778	92.2222	83	93.3	97.7778	94.4444	96.6667	88	95.5556	96.6667	98.3333	81.1111	86.6667	84.3333
	Repeat 3	98.8889	98.3333	98.8889	95.5556	97.7778	100	98.8889	98.8889	96.6667	87.7778	93.3333	100	91.6667	94.4	87.7778	93.3333	93.3	95.5556	73.3333	98.8889	95.5556	93.5	96.6667	97.7778	90	93.3333	100	93.3333	100	96.6667	93.3333	81.6667	97.7778	91.7	85.5556	90	85	95.6	95.5556	97.7778	97.7778	89	98.8889	98.3333	92.9825	80.915	84.3333	84.3333
	Eclosion rates (%)
	Genotypes	WT	Δ4.10-4.12	Δ4.1-4.5	Δ4.6-4.12	Δ4.1-4.9	Δ4.1-4.10	Δ4.3-4.12	S4.3/S4.9	S4.6/S4.7	S4.4/S4.9	S4.4/S4.12	S4.9/S4.12	Single4.1	Single4.2	Single4.3	Single4.4	Single4.6	Single4.7	Single4.9	Single4.10	Single4.11	Single4.12	Δ6.36	Δ6.21-6.30	Δ6.10-6.20	Δ6.30-6.48	Δ6.10-6.30	Δ6.1-6.30	Δ6.17-6.48	Δ6.2-6.35	Δ6.8-6.47	Δ6.5-6.44	Δ6.7-6.47	Δ6.4-6.44	Δ6.6-6.47	Δ6.3-6.44	Δ6.5-6.47	Δ6.1-6.44	Δ6.4-6.47	Δ6.3-6.47	Δ6.2-6.47	S6.35/S6.46	S6.43/S6.44	S6.8/S6.48	S6.6/S6.8	S6.4/S6.7	Single6.13	Single6.46
	Repeat 1	98.8506	93.4039	96.59	93.295	94.3678	96.4198	96.6283	98.8889	100	98.718	97.6601	94.206	100	92.1	95.5556	92.3814	95.2	95.5556	70.8	93.3333	96.6667	76.9294	100	94.3651	95.5556	94.0829	97.7778	97.6601	95.5556	92.0307	98.8095	90	95.5556	89.5	93.5821	94.4444	86	100	95.4789	96.6284	92.0635	90	98.8889	92.2024	93.3333	94.4444	83.3333	87.6667
	Repeat 2	95.4762	95.5484	95.4789	91.1111	92.0635	96.6284	96.6283	93.3333	95.5556	97.4359	98.8506	95.4789	100	85.1	88.8889	97.6191	97.5	94.4444	90.9	100	97.6984	67.7643	97.5309	96.6667	95.5556	95.5172	95.5556	97.5309	98.8889	89.844	98.8506	88.4615	95.5556	91.3	96.59	86.6667	88	97.1	89.7318	97.616	88.4182	89.6667	96.5107	95.5268	93.3333	95.4545	87.6667	80
	Repeat 3	98.8506	93.2759	95.5172	95.3612	93.3333	96.6667	96.6284	93.2184	96.6667	98.718	98.8889	95.5556	92.7249	87.1	87.7778	91.801	97.6	95.5556	95.5	98.8506	93.8272	84.5468	99.6169	94.3295	96.6667	97.616	98.8889	98.8065	100	88.5057	91.5507	90.8276	97.7778	89.5	96.2519	86.6667	85	92.9	90.4555	94.2063	92.0307	91.5	97.7395	94.8235	96.6667	94.4444	85.6667	85.6667
Fig 2A, B, C	Mean survial rates (%)
	Genotypes	WT	Δ4.10-4.12	Δ4.1-4.5	Δ4.6-4.12	Δ4.1-4.9	Δ4.1-4.10	Δ4.3-4.12	S4.3/S4.9	S4.6/S4.7	S4.4/S4.9	S4.4/S4.12	S4.9/S4.12	Single4.1	Single4.2	Single4.3	Single4.4	Single4.6	Single4.7	Single4.9	Single4.10	Single4.11	Single4.12	Δ6.36	Δ6.21-6.30	Δ6.10-6.20	Δ6.30-6.48	Δ6.10-6.30	Δ6.1-6.30	Δ6.17-6.48	Δ6.2-6.35	Δ6.8-6.47	Δ6.5-6.44	Δ6.7-6.47	Δ6.4-6.44	Δ6.6-6.47	Δ6.3-6.44	Δ6.5-6.47	Δ6.1-6.44	Δ6.4-6.47	Δ6.3-6.47	Δ6.2-6.47	S6.35/S6.46	S6.43/S6.44	S6.8/S6.48	S6.6/S6.8	S6.4/S6.7	Single6.13	Single6.46
	Embryo	100	100	100	100	100	100	100	100	100	100	100	100	100	100	100	100	100	100	100	100	100	100	100	100	100	100	100	100	100	100	100	100	100	100	100	100	100	100	100	100	100	100	100	100	100	100	100	100
	Larva	96.1667	93.5	96.5	95.1667	87	94.6667	86.3333	88.8333	99.5	95.8333	85.5	92.8333	45	87.3333	97.1667	96	94.5	97.3333	86	98.5	94.5	94.6667	97	96	94.5	98.8333	89.5	86.1667	97.3333	89.3333	88	92.3333	92.3333	95.3333	86.6667	95.3333	87.1667	91.6667	91.8333	91.8333	85.8333	75	36.8333	83.5208	80.7531	39	75.1667	45.5
	Pupa	93.6778	90.7104	95.4278	93.0315	85.3796	93.2593	84.0704	88.1852	98.0222	86.9278	80.1389	90.3981	41.7278	84.0913	88.1593	88.5167	87.8293	92.6519	64.9778	95.9593	92.0296	89.635	93.7667	93.8667	90.8981	94.4389	88.8407	80.0926	96.9741	86.6907	83.7648	78.9806	91.3056	89.859	77.9611	87.9333	72.3617	86.238	89.1185	89.1333	83.6074	66.5067	35.7597	81.684	78.3532	31.4309	64.5767	38.5694
	Adult	91.5692	85.3293	91.4879	86.7518	79.6095	90.063	81.2358	83.866	95.4978	85.4324	78.892	85.9552	40.5718	74.0914	80.1017	83.1757	84.969	88.1982	55.411	93.51	88.4141	68.476	92.8752	89.2789	87.1832	90.3938	86.5441	78.4984	95.1882	78.1563	80.792	70.8607	87.9175	80.9813	74.4468	78.584	62.4728	83.3041	81.9194	85.6525	75.9523	60.1184	34.9305	76.8596	73.9884	29.7831	55.2379	32.6502
Fig 2D, E	Correlation analysis of survival rates and Dscam1 diversity
	Exon 4 numbers	12	9	7	5	3	2	2	2	2	2	2	2	1	1	1	1	1	1	1	1	1	1
	Mean survival rates (%)	91.5692	85.3293	91.4879	86.7518	79.6095	90.063	81.2358	83.866	95.4978	85.4324	78.892	85.9552	40.5718	74.0914	80.1017	83.1757	84.969	88.1982	55.411	93.51	88.4141	68.476
	Exon 6 numbers	48	47	38	37	29	27	18	16	14	8	8	7	7	6	6	5	4	4	3	2	2	2	2	2	2	1	1	1	1	1	1	1	1	1	1	1	1	1	1	1
	Mean survival rates (%)	91.5692	92.8752	89.2789	87.1832	90.3938	86.5441	78.4984	95.1882	78.1563	80.792	70.8607	87.9175	80.9813	74.4468	78.584	62.4728	83.3041	81.9194	85.6525	75.9523	60.1184	34.9305	76.8596	73.9884	29.7831	55.2379	32.6502	25.8842	24.112	27.05	17.0008	20.2554	16.8454	8.91909	8.14921	2.17964	2.07241	29.1476	16.6843	7.01037
	Exon 9 numbers	33	32	29	24	23	22	21	19	17	13	10	9	8	7	6	5	5	4	4	3	2	2	2	2	2	2	1	1	1	1
	Mean survival rates (%)	91.5692	88.5845	78.9085	62.9588	61.8177	56.12	61.0878	79.0501	81.6109	58.4828	74.2578	53.8621	66.7519	62.4078	47.2306	73.867	60.5329	77.8614	49.8813	68.3552	58.181	58.4997	69.0986	35.7276	81.2723	50.1168	64.923	45.0193	61.67	28.3552
	Ectodomains	19008	14256	11088	7920	4752	3168	3168	3168	3168	3168	3168	3168	1584	1584	1584	1584	1584	1584	1584	1584	1584	1584	18612	15048	14652	11484	10692	7128	6336	5544	3168	3168	2772	2772	2376	2376	1980	1584	1584	1188	792	792	792	792	792	792	396	396
	Mean survival rates (%)	91.5692	85.3293	91.4879	86.7518	79.6095	90.063	81.2358	83.866	95.4978	85.4324	78.892	85.9552	40.5718	74.0914	80.1017	83.1757	84.969	88.1982	55.411	93.51	88.4141	68.476	92.8752	89.2789	87.1832	90.3938	86.5441	78.4984	95.1882	78.1563	80.792	70.8607	87.9175	80.9813	74.4468	78.584	62.4728	83.3041	81.9194	85.6525	75.9523	60.1184	34.9305	76.8596	73.9884	29.7831	55.2379	32.6502
	Climbing ability (%)
	Genotypes	WT	Δ4.10-4.12	Δ4.1-4.5	Δ4.6-4.12	Δ4.1-4.9	Δ4.1-4.10	Δ4.3-4.12	S4.3/S4.9	S4.6/S4.7	S4.4/S4.9	Single4.1	Single4.2	Single4.3	Single4.4	Single4.6	Single4.7	Single4.9	Single4.10	Single4.11	Single4.12	Δ6.36	Δ6.21-6.30	Δ6.10-6.20	Δ6.30-6.48	Δ6.10-6.30	Δ6.1-6.30	Δ6.17-6.48	Δ6.2-6.35	Δ6.8-6.47	Δ6.5-6.44	Δ6.7-6.47	Δ6.4-6.44	Δ6.6-6.47	Δ6.3-6.44	Δ6.5-6.47	Δ6.1-6.44	Δ6.4-6.47	Δ6.3-6.47	S6.43/S6.44	S6.35/S6.46	S6.4/S6.7	Δ6.2-6.47	Single6.4	Single6.43	Single6.13	Single6.6	Single6.46	Single6.35
	Repeat 1	98.1	97.5758	97.037	98.1481	94	92.2	96.7	99.2593	90.7407	96.6667	97.7	92.7	98.3333	95.8889	97	97.3333	91.1	99	99	93.8	96.25	99.6667	96.25	96.6667	95.8333	94.3333	84.125	95.4167	93.3333	91.5	95.3333	91	95.5	99.1667	90.1668	92.5	94.4468	96	92.2346	91.0256	92.0833	52.9167	46.6667	34.1667	29.5714	27.1111	19.375	18.1
	Repeat 2	97.2	95.303	95.5556	97.037	95	96	97.2	98.8889	99.2593	95.9259	97.3	96.1	89.6667	92.7778	98	95.3333	95	97.6	88.6667	98.3	95.1	97.6667	96.6667	94.3333	96.6667	96	82.75	97.5	96.2222	85.5	89.1668	85.5	88.1887	99.1667	95.1667	83.9887	95.6667	93.3333	94.1887	85.1852	81.25	68.75	51	23.3333	29.5714	28.4444	17.025	21.2714
	Repeat 3	96.1	93.3333	95.1852	94.8148	96	90.7	98.3	96.6667	98.1481	96.6667	96.8	93.3	96.6667	91.3333	98	93	99.4	98.1	89.6667	90.5	94.25	99.6667	96.25	94.6667	97.0833	93.6667	89	97.5	91.3333	87	92	88	87.5	98.75	94.1227	89.25	96.1227	90.25	91.3167	87.7778	87.9167	72.9167	54.6053	32.5	28	22.2222	25.625	10.4714
	Mean	97.1333	95.404	95.9259	96.6667	95	92.9667	97.4	98.2716	96.0494	96.4198	97.2667	94.0333	94.8889	93.3333	97.6667	95.2222	95.1667	98.2333	92.4444	94.2	95.2	99	96.3889	95.2222	96.5278	94.6667	85.2917	96.8056	93.6296	88	92.1667	88.1667	90.3962	99.0278	93.1521	88.5796	95.4121	93.1944	92.58	87.9962	87.0833	64.8611	50.7573	30	29.0476	25.9259	20.675	16.6143
Fig 2F, G	Correlation analysis of climbing ability and Dscam1 diversity
	Exon 4 numbers	12	9	7	5	3	2	2	2	2	2	1	1	1	1	1	1	1	1	1	1
	Mean climbing ability (%)	97.1333	95.404	95.9259	96.6667	95	92.9667	97.4	98.2716	96.0494	96.4198	97.2667	94.0333	94.8889	93.3333	97.6667	95.2222	95.1667	98.2333	92.4444	94.2
	Exon 6 numbers	48	47	38	37	29	27	18	16	14	8	8	7	7	6	6	5	4	4	3	2	2	2	2	1	1	1	1	1	1	1	1	1	1	1	1	1	1	1
	Mean climbing ability (%)	97.1333	95.2	99	96.3889	95.2222	96.5278	94.6667	85.2917	96.8056	93.6296	88	92.1667	88.1667	90.3962	99.0278	93.1521	88.5796	95.4121	93.1944	92.58	87.9962	87.0833	64.8611	50.7573	30	29.0476	25.9259	20.675	16.6143	14.2333	12.9815	10.0417	9.72222	4	1.39506	30	32.375	22.9167
	Exon 9 numbers	33	32	29	24	23	22	21	19	17	13	10	9	8	7	6	5	5	4	4	3	2	2	2	2	2	2	1	1	1	1
	Mean climbing ability (%)	97.1333	96.6884	94.3333	95	90.3333	97	95.7778	97.3333	96.4444	96.4444	92.2222	98.5556	96.5556	84.5556	91.2222	80.7778	96.3333	96.2222	96.4444	89.2222	89.5556	83.3333	76.6667	60.2222	88.7222	76.5556	85.5556	66.4646	37.1717	30.3333
	Ectodomains	19008	14256	11088	7920	4752	3168	3168	3168	3168	3168	1584	1584	1584	1584	1584	1584	1584	1584	1584	1584	18612	15048	14652	11484	10692	7128	6336	5544	3168	3168	2772	2772	2376	2376	1980	1584	1584	1188	792	792	792	792	396	396	396	396	396	396
	Mean climbing ability (%)	97.1333	95.404	95.9259	96.6667	95	92.9667	97.4	98.2716	96.0494	96.4198	97.2667	94.0333	94.8889	93.3333	97.6667	95.2222	95.1667	98.2333	92.4444	94.2	95.2	99	96.3889	95.2222	96.5278	94.6667	85.2917	96.8056	93.6296	88	92.1667	88.1667	90.3962	99.0278	93.1521	88.5796	95.4121	93.1944	92.58	87.9962	87.0833	64.8611	50.7573	30	29.0476	25.9259	20.675	16.6143
[truncated: 42 more columns]

## Sheet: Figure 3
	Class I-III overlaps analysis
Fig 3B	Genotypes	WT	Δ4.10-4.12	Δ4.1-4.5	Δ4.6-4.12	Δ4.1-4.9	Δ4.3-4.12	Δ4.1-4.10	Single4.3	Single4.2	Single4.9	Single4.6	Single4.7	Single4.4	Single4.12	Single4.11	Single4.1	Single4.10	Δ6.10-6.20	Δ6.30-6.48	Δ6.8-6.47	Δ6.7-6.47	Δ6.6-6.47	Δ6.3-6.44	Δ6.5-6.47	Δ6.1-6.44	Δ6.4-6.47	Δ6.3-6.47	Δ6.2-6.47	S6.35/S6.46	S6.43/S6.44	S6.4/S6.7	S6.2/S6.8	S6.2/S6.44	S6.6/S6.44	Single6.16	Single6.13	Single6.28	Single6.44	Single6.46	Single6.8	Single6.35	Single6.12	Single6.2	Single6.7	Single6.43	Single6.4	Single6.1	Single6.48
	Number of overlaps between Class I-III dendrites in each image	6	5	10	6	6	6	13	11	8	10	7	9	12	7	6	14	5	11	9	6	6	9	10	9	12	5	1	1	1	3	1	7	2	0	4	5	0	1	5	2	2	0	2	2	2	0	2	2
		7	9	14	11	10	14	8	9	6	9	4	6	11	8	10	9	15	9	14	9	10	5	7	11	11	6	2	2	2	1	3	7	4	5	6	6	0	3	0	9	3	0	4	1	3	0	0	3
		7	10	9	7	10	9	10	15	11	9	7	6	10	12	8	8	9	8	6	5	9	10	8	7	8	6	5	2	7	0	4	8	5	3	8	6	0	3	8	4	1	0	3	1	0	0	0	3
		7	5	4	6	12	6	10	9	9	6	9	7	10	5	7	7	12	11	4	11	10	7	5	12	9	6	5	4	0	6	6	4	3	0	7	8	1	3	1	2	2	0	4	0	6	0	1	2
		7	10	8	8	13	10	8	8	7	5	8	9	5	11	10	8	12	11	6	6	11	11	12	7	7	7	6	4	3	8	2	4	1	4	5	5	1	3	6	1	4	0	3	2	0	0	2	1
		7	7	4	10	5	11	7	10	12	16	7	6	5	6	3	8	15	14	11	12	10	13	6	8	8	7	6	5	1	3	2	4	1	3	7	9	2	1	2	7	2	1	4	2	1	0	4	2
		7	11	8	4	9	6	12	11	7	6	10	12	8	7	5	13	7	7	12	13	6	7	10	6	9	7	6	5	4	1	2	1	3	1	5	3	2	5	2	2	2	1	2	0	3	0	2	3
		7	9	8	10	7	10	11	8	11	6	9	7	11	6	10	14	7	7	12	6	5	8	12	8	7	8	6	5	3	2	1	6	2	2	5	0	2	1	2	5	3	1	1	4	2	0	2	4
		7	6	6	6	6	13	9	8	7	9	10	7	9	5	11	11	11	7	8	6	7	11	10	8	9	8	7	5	4	2	2	7	1	1	2	1	3	2	5	2	1	1	3	1	4	0	5	4
		8	13	8	9	10	5	8	7	12	9	6	11	4	8	9	8	7	7	6	7	9	8	11	6	10	8	7	5	1	5	2	1	2	1	0	3	3	4	3	5	9	1	0	1	0	0	1	2
		8	7	17	11	6	8	10	8	7	11	5	8	2	6	10	5	11	7	10	9	3	7	8	10	9	8	7	6	4	1	1	6	1	2	1	3	3	2	5	3	3	1	2	3	1	1	3	1
		8	7	10	11	7	8	8	12	11	10	12	7	5	6	11	7	9	10	11	12	12	11	10	7	9	9	7	6	5	7	0	6	4	2	4	1	3	2	4	3	3	1	1	7	0	1	3	4
		8	8	10	5	8	4	10	11	10	13	6	7	12	5	8	7	12	8	13	6	11	13	6	7	7	9	8	7	5	0	3	1	4	0	3	2	3	3	2	3	3	2	3	4	2	1	0	9
		8	8	12	4	8	7	7	10	5	7	7	10	12	8	11	6	10	12	9	5	9	8	8	9	7	9	8	7	11	4	2	1	3	2	5	1	3	4	5	3	0	2	0	0	0	1	0	6
		8	11	4	7	8	5	4	12	10	9	6	7	4	9	10	8	9	11	10	13	8	8	6	11	10	9	8	7	7	1	3	2	3	7	7	2	3	4	3	1	0	2	2	2	3	1	0	3
		8	6	9	13	6		8	6	6	4	4	8	12	6	8	8	8	7	7	9	11	8	8	9	9	9	8	7	3	1	1	1	4	3	3	3	4	0	2	1	1	2	1	2	0	1	2	6
		8	9	12	13	6		9	9	13	9	8	6	10	6	10	10	11	8	7	14	7	10	8	9	7	10	8	8	0	4	2	3	0	8	6	7	4	0	2	0	2	2	1	4	0	1	1	5
		9	12	7	7	7		6	10	12	8	8	12	11	10	5	5	8	8	5	9	7	12	4	12	8	10	8	8	5	1	2	6	2	3	4	1	4	5		5	1	3	4	3	3	2	0	1
		9	11	4	8	8		4	10	10	6	12	7	7	9	8	4	10	5	8	12	13	5	9	8		11	9	9	3	8	8	2	4	2	4	7	4	4		3	0	3	1	3	1	2	1	0
		9	8	6	8	8			3	10	12	6	15	7	12	11	6	9	10	10		9	9		11		11	9	9	4	0		5	4		1	2	4	3		3	6	3	2		8	2		1
		9	6	11		8			9	12	5	3	4	6	9	12	7	9	7	10		8			7		11	10	9	3	1		3	4		0	2	4	2		1	3	3	9		4	2		2
		9	7	8		8			10	10	10	11	10	10	2	9	4	8		7		9			7		12	12	9	5	3		6			1	4	5	3		2	2	4	3		3	2		3
		9		10					7	7	5	12	11	6	11		9	11		12		4					12	14	9	4	2		3			5		5	5		3	2	4	3		3	2
		10		7					11	9	10	10	8	6	12		7	6		7		9					12	15	11		3		7			0		5	5			2	4	1		5	3
		10							10	9	8	12	8	7	10		7			10		11					12		11		5							6	4			1	5	0		1	3
		10							7	4	7	11	7	6	8					13							13		11		2							6	3			5	5	0		3	4
		10								5		13		5						8							15		11		8							6	4			4	5	1		1	4
		11												8						9									12		0							7	5			2	5	1			4
		11												4															14		2							8	0			3	5	7			4
		11																											15		1							8	2			5	6				5
		11																											15		2								2			3	6				5
		11																											15		1											0					5
		12																																								4
		14																																								1
	Mean	8.85294	8.40909	8.58333	8.2	8	8.13333	8.52632	9.26923	8.88889	8.42308	8.25926	8.26923	7.75862	7.84615	8.72727	8	9.625	8.80952	9.07143	8.94737	8.56	9	8.31579	8.59091	8.66667	9.25926	7.58333	7.9375	3.69565	2.75	2.47368	4.20833	2.71429	2.57895	3.875	3.68182	3.63333	2.83871	3.35294	3.04348	2.5	2.51613	2.34483	2.21053	2.18519	1.75	1.52632	3.04545
	T-test (P value )		0.445501	0.714226	0.346921	0.115185	0.398521	0.604493	0.453054	0.950324	0.495518	0.345363	0.3085	0.0892559	0.0956926	0.831104	0.178751	0.207125	0.940264	0.708734	0.903034	0.618892	0.810092	0.384012	0.605325	0.688124	0.477229	0.0826824	0.222945	2.81846e-10	1.99849e-16	2.88977e-14	4.52106e-10	2.85505e-19	5.79562e-12	1.6683e-10	1.29121e-09	1.0049e-14	8.13644e-22	3.36146e-10	6.12273e-14	8.27421e-22	2.8222e-20	4.53633e-19	9.91912e-16	1.6893e-18	9.87623e-25	5.23315e-20	2.16503e-13
			ns	ns	ns	ns	ns	ns	ns	ns	ns	ns	ns	ns	ns	ns	ns	ns	ns	ns	ns	ns	ns	ns	ns	ns	ns	ns	ns	***	***	***	***	***	***	***	***	***	***	***	***	***	***	***	***	***	***	***	***
Fig 3C,D	Correlation analysis of class I-III overlaps and Dscam1 diversity
	Exon 4 numbers	12	9	7	5	3	2	2	1	1	1	1	1	1	1	1	1	1
	Mean class I-III overlaps	8.85294	8.40909	8.58333	8.2	8	8.13333	8.52632	9.26923	8.88889	8.42308	8.25926	8.26923	7.75862	7.84615	8.72727	8	9.625
	Exon 6 numbers	48	37	29	8	7	6	6	5	4	4	3	2	2	2	2	2	2	2	1	1	1	1	1	1	1	1	1	1	1	1	1	1	1
	Mean class I-III overlaps	8.85294	8.80952	9.07143	8.94737	8.56	9	8.31579	8.59091	8.66667	9.25926	7.58333	7.9375	3.69565	2.75	2.47368	4.20833	2.71429	2.57895	3.875	3.68182	3.63333	2.83871	3.35294	3.04348	2.5	2.51613	2.34483	2.21053	2.18519	1.75	1.52632	3.04545	1.46429
	Exon 9 numbers	33	19	10	7	6	5	4	4	3	2	2	2	2	2	2	1	1	1	1
	Mean class I-III overlaps	8.85294	8.80952	8.7619	8.21739	8.24	8.625	8.69565	9.2381	5.77778	3.53846	4.59375	6.17391	3.6087	3.03704	3.5	2.25	2.14815	2.03704	3.34483
	Ectodomains	19008	14256	11088	7920	4752	3168	3168	1584	1584	1584	1584	1584	1584	1584	1584	1584	1584	14652	11484	3168	2772	2376	2376	1980	1584	1584	1188	792	792	792	792	792	792	792	396	396	396	396	396	396	396	396	396	396	396	396	396	396
	Mean class I-III overlaps	8.85294	8.40909	8.58333	8.2	8	8.13333	8.52632	9.26923	8.88889	8.42308	8.25926	8.26923	7.75862	7.84615	8.72727	8	9.625	8.80952	9.07143	8.94737	8.56	9	8.31579	8.59091	8.66667	9.25926	7.58333	7.9375	3.69565	2.75	2.47368	4.20833	2.71429	2.57895	3.875	3.68182	3.63333	2.83871	3.35294	3.04348	2.5	2.51613	2.34483	2.21053	2.18519	1.75	1.52632	3.04545
[truncated: 19 more columns]

## Sheet: Figure 4
	Mushroom body neurons analysis
Fig 4B	Genotypes	WT	Δ4.10-4.12	Δ4.1-4.5	Δ4.6-4.12	Δ4.1-4.9	Δ4.3-4.12	Δ4.1-4.10	Single4.9	Δ6.36	Δ6.21-6.30	Δ6.10-6.20	Δ6.30-6.48	Δ6.10-6.30	Δ6.1-6.30	Δ6.17-6.48	Δ6.2-6.35	Δ6.8-6.47	Δ6.5-6.44	Δ6.7-6.47	Δ6.4-6.44	Δ6.6-6.47	Δ6.3-6.44	Δ6.5-6.47	Δ6.1-6.44	Δ6.4-6.47	Δ6.3-6.47	6.2/6.6	6.44/6.6	Δ6.2-47	Single6.6	Δ9.7	Δ9.30-9.33	Δ9.10-9.18	Δ9.24-9.33	Δ9.14-9.24	Δ9.7-9.18	Δ9.1-9.14	Δ9.14-9.29	Δ9.14-9.33	Δ9.2-9.24	Δ9.1-9.24	Δ9.1-9.25	Δ9.2-9.27	Δ9.2-9.28	Δ9.2-9.29	Δ9.1-9.28	Δ9.1-9.29	Δ9.2-9.30
	Wild type	100	94.8276	97.8261	96.0784	99	97	95	93.6364	100	100	99.1525	98.4043	97	94.0789	90.7143	89.3939	95.7143	97.3684	89.3939	98.7179	81.6327	90	85.7143	98.2143	87.2881	82.2034	70.5882	68.5714	54.4792	6.36364	100	100	96.3235	100	94.1176	97.9592	89.3701	96.4286	97.3214	98.8095	94.4444	97.0874	62.2449	73.7864	64.2857	73.1481	63.6905	67.9012
	One lobe thinner	0	0	0	0	0	0	0	3.63636	0	0	0	1.06383	0	0	1.42857	1.51515	1.42857	2.63158	0	0	3.06122	0	1.19048	0	1.69492	5.08475	19.1176	15.7143	5	16.3636	0	0	0	0	1.47059	0	1.9685	0	0	0	1.85185	1.94175	4.08163	6.79612	4.7619	2.77778	3.57143	7.40741
	Two lobe thinner	0	0	1.08696	2.94118	0	0	0	0.909091	0	0	0	0	0	0	0	0	0	0	7.57576	0	1.02041	0	1.19048	0	0.847458	0.847458	0	0	8.33333	1.81818	0	0	0	0	0	0	0	0	0	0	0	0	27.551	15.534	16.6667	0	0	14.8148
	One lobe absent	0	5.17241	1.08696	0.980392	0	3	5	1.81818	0	0	0.847458	0.531915	3	4.60526	7.85714	9.09091	2.85714	0	3.0303	1.28205	11.2245	10	10.7143	1.78571	7.62712	11.8644	8.82353	8.57143	30.5556	56.3636	0	0	2.94118	0	4.41176	2.04082	8.66142	3.57143	2.67857	1.19048	3.7037	0.970874	3.06122	3.8835	8.33333	24.0741	32.1429	8.64198
	One lobe short	0	0	0	0	0	0	0	0	0	0	0	0	0	1.31579	0	0	0	0	0	0	0	0	1.19048	0	2.54237	0	1.47059	7.14286	0.520833	18.1818			0.735294	0	0	0	0	0	0	0	0	0	1.02041	0	5.95238	0	0	1.23457
	No lobe	0	0	0	0	1	0	0	0	0	0	0	0	0	0	0	0	0	0	0	0	3.06122	0		0	0	0			1.11111	0.909091		0	0	0	0	0	0	0	0	0	0	0	2.04082	0	0	0	0.595238	0
	The number of MB images	100	110	92	102	114	132	150	110		118	118	188	100	152	100	94	98	80	92	102	114	100	84	68	112	92	102	110	180	110	100	88	136	80	102		127			84	108	92	93	103	84	102	112	85
Fig 4C,D	Correlation analysis of normal MB and Dscam1 diversity
	Exon 6 number	48	47	38	37	29	27	18	16	14	8	8	7	7	6	6	5	4	4	3	2	2	2	2	2	2	1	1	1	1	1	1	1	1	1	1	1	1	1	1	1
	Normal MB (%)	100	98	100	99.1525	98.4043	97	95.3947	90.7143	89.3939	95.7143	97.3684	89.3939	98.718	81.6326	90	85.7143	98.2143	89.8305	82.2034	70.5882	68.5714	83.7838	81.0345	60.4651	55	36.8852	16.9491	12.7451	9.01639	13	10.5263	9.82143	8.18182	6.36364	6.14035	6	4.54545	3.19149	1.31579	0
	Exon 9 number	33	32	32	32	32	29	24	23	22	21	19	17	13	10	9	8	7	6	5	5	4	4	3	2	2	2	2	2	2	2	1	1	1	1
	Normal MB (%)	100	100	100	100	99	100	100	94.1176	97.9592	89.3701	96.4286	97.3214	94.4444	97.0874	94.4444	97.0874	63.2653	73.7864	70.2381	73.1482	63.6905	69.1358	52.7273	72.8395	69.2308	56.6038	55.3571	69.2308	45.9184	39.0625	8.69565	5.43478	3.62319	0
	Ectodomains	19008	14256	11088	7920	4752	3168	3168	3168	3168	1584	1584	1584	1584	1584	1584	1584	1584	1584	1584	18612	15048	14652	11484	10692	7128	6336	5544	3168	3168	2772	2772	2376	2376	1980	1584	1584	1188	792	792	792	792	792	792	396	396	396	396	396
	Normal MB (%)	100	94.8276	97.8261	96.0784	99	97	95	100	96.4912	100	96.4912	96.2963	96.1538	96	95.3704	95	94.4954	93.6364	92.3729	98	100	99.1525	98.4043	97	95.3947	90.7143	89.3939	95.7143	97.3684	89.3939	98.718	81.6326	90	85.7143	98.2143	89.8305	82.2034	70.5882	68.5714	83.7838	81.0345	60.4651	55	36.8852	16.9491	12.7451	9.01639	13
[truncated: 43 more columns]

## Sheet: Figure 5
	Mechanosensory neurons analysis
Fig 5B	Genotypes	WT	Δ4.1-4.5	Δ4.1-4.9	Δ4.1-4.10	Δ4.3-4.12	Single4.4	Single4.6	Single4.2	Single4.3	Single4.9	Single4.11	Single4.1	Single4.7	Single4.12	Single4.10	Δ6.36	Δ6.21-6.30	Δ6.10-6.20	Δ6.30-6.48	Δ6.10-6.30	Δ6.1-6.30	Δ6.17-6.48	Δ6.2-6.35	Δ6.8-6.47	Δ6.5-6.44	Δ6.7-6.47	Δ6.4-6.44	Δ6.6-6.47	Δ6.3-6.44	Δ6.5-6.47	Δ6.1-6.44	Δ6.4-6.47	Δ6.3-6.47	Δ6.2-47	Single6.6	Δ9.7	Δ9.30-9.33	Δ9.10-9.18	Δ9.24-9.33	Δ9.14-9.24	Δ9.7-9.18	Δ9.1-9.14	Δ9.14-9.29	Δ9.14-9.33	Δ9.2-9.24	Δ9.1-9.24	Δ9.1-9.25	Δ9.2-9.27
	The length of lateroanterior branches in each image	67.7521	63.4035	40.9333	41.8428	50.5985	4.97361	3.9592	30.5917	11.8743	0	10.9564	7.41319	22.9278	26.7	0	40.5382	51.0021	65.4931	37.3326	37.423	46.878	27.2347	57.5431	7.08194	3.313	16.5306	0	23.0819	12.5389	0	15.878	17.8118	11.8396	0	0	68.6368	56.0757	53.9993	40.5903	30.4396	102.576	46.6646	30.8451	34.3625	60.3208	42.7625	34.5749	11.5889
		58.9354	40.9396	66.3076	49.7657	8.15027	34.6014	55.4554	21.8319	20.8049	0	36.2621	23.6993	20.5799	16.3793	6.06071	41.3319	55.3542	76.5625	36.4292	24.044	49.266	33.4479	15.0493	10.2931	0	11.3299	1.935	127.83	0	0	9.811	51.1243	26.1167	0	6.24375	68.734	42.1847	52.6069	41.7778	38.2229	65.6757	45.384	69.9271	40.9062	49.7583	48.9424	0	0
		66.7028	78.6	78.6042	21.5774	22.0446	29.3118	16.8994	5.66806	27.3722	3.19429	26.1343	37.9222	9.20903	22.0707	0	38.0736	51.6333	53.8347	35.4417	63.422	46.71	43.525	22.0806	9.15069	0	37.4812	0	0.981944	0	25.9819	21.883	27.8424	0	0	0	88.6611	57.7896	61.9667	42.9361	48.9035	63.3431	45.0097	41.5104	56.9687	63.4597	31.1472	34.8265	30.5429
		55.2729	79.1972	76.3319	22.0452	34.4854	13.3257	16.0412	14.0389	26.0708	19.9364	0	10.3424	0	0	11.335	44.3229	49.5222	44.2139	59.8653	40.98	70.243	60.0924	27.0153	8.61111	3.707	21.4319	0	22.5097	0	13.834	29.099	103.939	0	0	24.0882	34.6028	39.4243	59.3833	67.1507	74.2139	69.0882	36.941	48.8444	66.3292	62.6882	66.9799	25.2577	0
		57.9778	39.634	22.2535	52.1887	44.2344	0	5.9402	38.3257	26.0611	4.35643	27.3957	33.0583	11.4424	0	0	49.3507	51.0028	57.0396	56.55	29.7	30.396	71.5576	53.875	1.55278	6.513	16.2292	18.267	12.3653	0	0	72.957	14.9382	0	40.6236	0	49.7889	62.7653	63.0229	44.8979	42.7042	38.6993	50.8167	44.1354	44.8236	44.7583	49.6611	21.3839	0
		38.3944	53.9306	51.8542	24.6318	49.2069	43.7264	51.9442	30.7646	20.809	26.0743	16.4214	29.6743	17.7319	11.06	11.2057	34.3625	53.5681	70.8007	45.8639	29.777	45.384	35.5389	30.1111	0	3.886	21.4368	0	6.04514	0	6.87431	23.935	13.6444	0	0	0	58.6583	63.716	53.6	65.7153	44.5236	50.991	67.6104	48.7729	51.2632	58.2861	49.5868	26.2421	0
		42.6688	32.5944	31.509	58.2894	39.5213	58.9035	10.8822	0	21.7924	0	8.08143	7.55208	22.791	19.6193	0	36.1396	35.3632	53.5458	49.4722	47.46	29.689	36.284	37.5944	11.2188	6.015	7.66806	27.345	16.0479	0	0	47.865	0	0	33.716	0	71.0632	48.7667	56.6611	56.1375	44.5361	37.4083	5.07014	48.3104	56.9611	20.8472	59.3722	23.2084	27.3289
		38.0535	76.3875	63.6583	47.5972	42.979	67.4153	0	46.9069	48.6174	0	52.1393	16.7521	16.0174	0	0	74.1854	50.0153	41.4632	35.6299	26.803	0	40.5819	35.8153	8.95972	3.683	10.0944	4.55	5.82292	0	0	7.676	0	0	0	53.8993	48.6243	57.1347	14.6639	24.3542	54.9722	79.6187	18.8535	41.4708	44.2729	67.2972	43.4562	47.4319	0
		74.4146	50.2556	45.2674	29.6081	43.3358	60.5118	55.3294	10.3174	8.95972	15.81	4.37357	66.2417	71.3611	14.1914	9.21571	63.4917	42.7708	63.3576	53.1382	12.537	38.028	40.6924	99.1632	11.6396	0	16.1049	8.57	23.2694	46.2826	0	40.078	0	0	0	0	69.9583	58.4243	64.6382	51.2403	50.9042	82.6868	52.7639	22.8472	40.7535	39.984	46.7069	28.4191	0
		45.4569	57.6722	35.8472	65.5968	42.7775	50.541	10.0268	32.5187	9.71597	22.7843	0	20.2361	46.0979	13.7893	0	73.4861	50.4181	54.5479	41.3806	79.716	67.98	36.6604	18.9931	12.0368	0	18.5917	0	47.725	22.2917	0	34.059	0	0	0	0	71.4667	61.1444	63.7972	73.4903	41.4083	37.391	25.6722	39.4826	55.8924	51.9694	38.8431	0	0
		79.9062	70.2368	40.3139	79.3413	37.579	23.7542	39.7782	22.5493	32.9514	16.1757	10.4786	4.04931	54.2556	30.7871	3.84643	66.9979	59.7222	28.8049	76.5667	37.608	56.048	53.5562	30.15	8.49722	0	12.6993	0	8.71319	17.0618	0	0	0	0	0	9.51736	24.6368	40.1833	46.0861	71.0771	63.4618	56.4743	39.4528	40.1924	68.1201	50.9389	61.0903	13.4318	0
		45.0104	41.0278	36.7174	14.1958	44.5654	52.6431	36.1116	0	0	21.1993	5.90071	21.9326	14.9014	4.165	11.2643		74.2021	63.1236	73.2111	81.177	44.488	33.3118	40.1347	6.21111	0	27.4187	4.236	9.71597	0	0	0	0	0	26.741	0	69.0389	70.5521	76.2312	72.0889	53.1069	61.7486	29.1687	30.4799	68.8931	51.6583	60.4097	27.3498	0
		82.2722	43.2431	67.8743	43.0039	41.292	80.1771	49.6734	15.2583	14.3667	26.0736	4.57357	9.07431	4.82708	6.87714	0	51.5736	30.9174	69.866	57.4139	59.625	46.435	44.8347	52.8528	16.4937	4.808	50.434	14.538	6.64653	0		0	0	0	0	0	47.8417	49.8181	62.2264	55.8097	41.775	52.1958	49.0264	27.0375	61.6444	46.3965	51.0924	27.4855	0
		27.9792	56.3326	35.6063	53.8519	57.0635	55.3785	14.539	12.4431	40.0535	22.5221	66.1264	19.4618	6.11181	14.2307	43.57	64.5806	80.1333	33.6528	54.1194	118.677	35.196	39.534	31.5326	22.7896	2.932	55.6271	8.476	8.15556	0		28.849	0	0	0	0	43.891	62.6889	62.4354	55.4007	32.716	38.8111	33.5236	75.184	43.0208	26.8125	39.7639	38.6053	0
		47.6354	48.8153	42.2097	57.2276	54.7033	29.6319	54.3774	23.7014	5.99583	23.4471	5	45.9097	11.9674	0	0	48.6097	53.3299	69.5875	50.15	38.776	57.672	44.475	46.4813	23.8396	3.033	13.834	24.178	7.21181	13.9674		17.897	0	0	0	0	67.4292	51.6201	70.8215	58.9667	23.409	43.6007	29.4833	33.3951	55.0653	86.9403	64.3812	23.3855	7.85816
		64.4458	45.3521	83.7333	58.4855	36.6456	51.8035	0	14.0743	23.5556	0	15.8886	15.8347	0	18.4414	6.14714	91.4042	59.2521	43.2861	60.8694	66.051	43.668	52.9472	59.7417	15.9653	7.001	46.6771	3.668	6.64653	0		18.707	0	0	44.5688	0	30.8285	49.6139	40.1965	61.7444	41.7979	68.1382	41.4708	29.7528	33.2875	62.3194	52.0847	0	0
		42.3979	36.6597	26.3979	65.27	27.5849	21.2042	20.8432	28.6562	0	139.739	15.6379	19.4514	9.07431	28.3936	9.67643	44.6757	44.8931	59.5937	41.8194	50.029	63.209	39.5743	19.9382	24.609	12.714	54.6556	11.283	6.24375	16.4833		0	0	0	0	0	54.5958	74.9222	81.4514	78.1549	32.6743	45.3986	39.7903	45.4514	54.8243	24.7278	69.8264	32.8152	0
		41.0701	41.8569	67.4653	46.1633	48.6663	50.4319	51.8476	21.7146	23.8215	57.9636	19.4593	33.8201	18.6243	39.9364	70.3207	43.8438	55.5681	42.4799	64.4097	57.608	68.425	38.0833	30.9569	19.1187	0	26.075	0	0	26.2007		5.28	0	0	24.8042	0		71.7097	53.6167	72.2778	36.0014	51.2931	42.4396	43.066	74.9278	56.4625	8.18611	30.0157	0
		31.5521	34.5389	49.7542	37.2512	36.849	76.4854	0	0	26.7451	54.5993	29.1307	0	19.8389	16.8221	47.1886	43.1535	48.6458	57.8882	63.859	72.005	49.055	49.7882	49.3403	14.8521	0	0	0	0	18.8285		25.693	0	0	0	0	59.3021	75.4562	63.7625	70.8368	28.9549	79.741	32.9778	46.4958	62.4264	41.0576	61.5326	34.1438	0
		59.6	31.3444	67.9125	42.2597	52.4369	47.3958	45.5266	48.7729	0	23.9336	22.2686	26.4688	8.375		7.88714	57.041		14.8292	77.2243	83.908	46.403		66.3264	0	0	0	0	10.9937			0	0	0	0	0	35.991	55.4132	71.3736	62.5472	49.6271	39.2632	29.9389		59.5486	41.2799	37.6924	40.2815	0
		46.2278	25.2458	64.1576	53.7035		53.3382	28.4368	41.1243	53.2299	17.4771		17.5049	0		24.8657	40.1889				76.374	30.603		38.1396	0	0	0		6.94444			26.402	0	0			49.2021	43.0715	56.3174	21.541	64.6667	41.2083	26.6903		49.009	56.0417	37.4868	36.2261	0
		55.9514	55.9993	35.4375	54.0869		59.3299	26.7288	84.5653	64.3722	0		12.7062	4.97361		5.43286					45.946	41.548		12.2354	0	0			8.41875			0		0			55.6944	49.0576	39.4542	55.7875	41.9507	62.7236	39.025		40.3403	49.7618		9.9652
		53.2083	64.0521	58.3514	75.7714		85.2569	63.1848	8.375		0		30.0312	0								40.441				0			14.3819			0					49.2118		22.7653		42.0389	60.0111	48.0389		44.3743	71.1222		26.0034
		60.6722	57.4444	68.6347	46.3509		36.25	77.0434	23.0167		54.6243		15.3632	19.2486								30.906				10.548			0								49.5069		9.94514		57.8694	58.6181	49.3667		51.7118	52.4868		20.6093
		53.8264	66.6507	60.8653			28.2465	33.9108					14.0222	0								46.764				5.687			4.25208								28.9549		26.266		59.8062	56.575			51.8938	27.634		28.4024
				79.9806			31.0292	45.4286					0	12.8215												9.477											37.6403				61.7972	23.7708				30.1028		20.6389
				84.3521			13.6847	24.423					17.1458													0																67.8139				52.2222
				72.7708			45.366	19.3256					5.60972													0																53.5028				33.491
				72.7708				14.6776					3.47222													0																61.925				30.0049
													17.9042													21.095																				76.3285
													16.4312													7.418																				26.4972
													4.04931													7.059																				43.9799
													13.0125													15.826
													23.9757
													5.89236
													19.2757
	Mean	53.4954	51.6566	56.1335	47.5044	40.736	43.0256	30.0805	23.9673	23.0532	22.9129	18.8114	18.4803	16.2761	14.9191	12.1826	52.3676	52.4902	53.1985	53.5373	53.6203	45.0174	43.2484	39.7759	10.5873	4.08227	22.1104	6.3523	15.3601	9.13973	3.89086	18.5247	10.919	1.72528	8.52267	4.68743	53.3584	56.4333	53.0916	56.5692	46.2493	56.9066	38.5491	42.4843	52.4648	48.6761	48.6193	25.0271	3.68185
	T-test (P value )		0.66194	0.555733	0.183086	0.00181763	0.0426775	1.66223e-05	2.56946e-07	6.62863e-08	9.23307e-05	1.40933e-08	4.84303e-13	4.8602e-11	1.32786e-12	1.90034e-10	0.801163	0.795007	0.948005	0.991929	0.983651	0.0458581	0.00878649	0.0111714	1.20433e-15	2.54475e-16	7.71644e-08	7.85146e-17	1.1508e-07	1.6428e-13	4.29563e-15	7.21637e-09	9.48715e-08	1.13772e-17	2.75385e-12	2.97007e-15	0.974617	0.425972	0.931164	0.48321	0.0586782	0.421801	0.000340299	0.0112923	0.775532	0.234978	0.252877	7.70092e-10	1.01329e-17
			ns	ns	ns	**	*	***	***	***	***	***	***	***	***	***	ns	ns	ns	ns	ns	*	**	*	***	***	***	***	***	***	***	***	***	***	***	***	ns	ns	ns	ns	ns	ns	***	*	ns	ns	ns	***	***
Fig 5C,D	Correlation analysis of lateroanterior branch length and Dscam1 diversity
	Exon 4 number	12	7	3	2	2	1	1	1	1	1	1	1	1	1	1
	Lateroanterior branch length	53.4954	51.6566	56.1335	47.5044	40.736	43.0256	30.0805	23.9673	23.0532	22.9129	18.8114	18.4803	16.2761	14.9191	12.1826
	Exon 6 number	48	47	38	37	29	27	18	16	14	8	8	7	7	6	6	5	4	4	3	2	1
	Lateroanterior branch length	53.4954	52.3676	52.4902	53.1985	53.5373	53.6203	45.0174	43.2484	39.7759	10.5873	4.08227	22.1104	6.3523	15.3601	9.13973	3.89086	18.5247	10.919	1.72528	8.52267	4.68743
	Exon 9 number	33	32	29	24	23	22	21	19	17	13	10	9	8	7	6	5	4	4	3	1	1	1
	Lateroanterior branch length	53.4954	53.3584	56.4333	53.0916	56.5692	46.2493	56.9066	38.5491	42.4843	52.4648	48.6761	48.6193	25.0271	3.68185	10.6138	10.1568	15.7421	14.3242	6.90429	7.00443	7.11448	13.9634
	Ectodomains	19008	11088	4752	3168	3168	1584	1584	1584	1584	1584	1584	1584	1584	1584	1584	18612	15048	14652	11484	10692	7128	6336	5544	3168	3168	2772	2772	2376	2376	1980	1584	1584	1188	792	396	18432	16704	13824	13248	12672	12096	10944	9792	7488	5760	5184	4608	4032
	Lateroanterior branch length	53.4954	51.6566	56.1335	47.5044	40.736	43.0256	30.0805	23.9673	23.0532	22.9129	18.8114	18.4803	16.2761	14.9191	12.1826	52.3676	52.4902	53.1985	53.5373	53.6203	45.0174	43.2484	39.7759	10.5873	4.08227	22.1104	6.3523	15.3601	9.13973	3.89086	18.5247	10.919	1.72528	8.52267	4.68743	53.3584	56.4333	53.0916	56.5692	46.2493	56.9066	38.5491	42.4843	52.4648	48.6761	48.6193	25.0271	3.68185
[truncated: 8 more columns]

## Sheet: Figure 6
	Mean survial rates (%)
Fig 6A	Genotypes	WT	WT/null	Δ6.30-6.48	Δ6.30-6.48/null	Δ6.1-6.30	Δ6.1-6.30/null	Δ6.8-6.47	Δ6.8-6.47/null	Δ6.4-6.47	Δ6.4-6.47/null	Δ6.3-6.47	Δ6.3-6.47/null	Δ6.2-6.47	Δ6.2-6.47/null	6.1	6.1/null	6.6	6.6/null	6.7	6.7/null	6.12	6.12/null	6.35	6.35/null	6.44	6.44/null	6.46	6.46/null	6.48	6.48/null	6.2	6.2/null	6.4	6.4/null	6.8	6.8/null	6.13	6.13/null	6.28	6.28/null	6.43	6.43/null	6.16	6.16/null
	Exon 6 numbers	48	48	29	29	18	18	8	8	4	4	3	3	2	2	1	1	1	1	1	1	1	1	1	1	1	1	1	1	1	1	1	1	1	1	1	1	1	1	1	1	1	1	1	1
	Two copies	91.5692		90.3938		78.4984		80.792		81.9194		85.6525		75.9523		29.1476		2.07241		8.91909		16.8454		25.8842		8.14921		32.6502		7.01037		2.17964		20.2554		24.112		55.2379		16.6843		27.05		17.0008
	One copy		87.7293		90.6888		84.1178		85.4725		80.1647		80.3625		85.5352		65.6198		78.6261		66.7108		70.3997		53.5178		58.4857		60.6298		64.1248		39.9943		58.0682		52.5453		72.0578		49.8147		57.47		49.2132
	Genotypes	WT	WT/null	Δ9.14-9.24	Δ9.14-9.24/null	Δ9.1-9.14	Δ9.1-9.14/null	Δ9.2-9.24	Δ9.2-9.24/null	Δ9.2-9.27	Δ9.2-9.27/null	Δ9.2-9.28	Δ9.2-9.28/null	Δ9.2-9.29	Δ9.2-9.29/null	Δ9.2-9.30	Δ9.2-9.30/null	Δ9.1-9.30	Δ9.1-9.30/null	9.1	9.1/null	9.9	9.9/null	9.13	9.13/null	9.32	9.32/null
	Exon 9 numbers	33	33	22	22	19	19	10	10	7	7	6	6	5	5	4	4	3	3	1	1	1	1	1	1	1	1
	Two copies	91.5692		56.12		79.0501		74.2578		62.4078		47.2306		73.867		49.8813		68.3552		64.923		45.0193		61.67		28.3552
	One copy		87.7293		71.9715		86.7752		88.1687		86.0401		79.6554		71.5356		85.4459		66.3703		67.274		67.9079		56.1437		54.5186
	Climbing ability (%)
Fig 6B	Genotypes	WT	WT/null	Δ6.30-6.48	Δ6.30-6.48/null	Δ6.1-6.30	Δ6.1-6.30/null	Δ6.8-6.47	Δ6.8-6.47/null	Δ6.4-6.47	Δ6.4-6.47/null	Δ6.3-6.47	Δ6.3-6.47/null	Δ6.2-6.47	Δ6.2-6.47/null	6.1	6.1/null	6.6	6.6/null	6.7	6.7/null	6.12	6.12/null	6.35	6.35/null	6.44	6.44/null	6.46	6.46/null	6.48	6.48/null	6.2	6.2/null	6.4	6.4/null	6.8	6.8/null	6.13	6.13/null	6.16	6.16/null	6.28	6.28/null	6.43	6.43/null
	Exon 6 numbers	48	48	29	29	18	18	8	8	4	4	3	3	2	2	1	1	1	1	1	1	1	1	1	1	1	1	1	1	1	1	1	1	1	1	1	1	1	1	1	1	1	1	1	1
	Two copies	97.1333		95.2222		94.6667		93.6296		95.4121		93.1944		64.8611		30		25.9259		1.39506		12.9815		16.6143		9.72222		20.675		22.9167		14.2333		50.7573		10.0417		29.0476		4		32.375		30
	One copy		99.1667		98.1359		96		98.6667		94.4444		93.8889		96.8333		100		96.5404		98.2407		96.9577		78.18		98.0556		81.28		98.4722		96.25		97.7778		98.3333		88.68		99.7222		99.5556		98.6111
	Genotypes	WT	WT/null	Δ9.14-9.24	Δ9.14-9.24/null	Δ9.1-9.14	Δ9.1-9.14/null	Δ9.2-9.24	Δ9.2-9.24/null	Δ9.2-9.27	Δ9.2-9.27/null	Δ9.2-9.28	Δ9.2-9.28/null	Δ9.2-9.29	Δ9.2-9.29/null	Δ9.2-9.30	Δ9.2-9.30/null	Δ9.1-9.30	Δ9.1-9.30/null	9.1	9.1/null	9.9	9.9/null	9.13	9.13/null	9.32	9.32/null
	Exon 9 numbers	33	33	22	22	19	19	10	10	7	7	6	6	5	5	4	4	3	3	1	1	1	1	1	1	1	1
	Two copies	97.1333		97		97.3333		92.2222		84.5556		91.2222		80.7778		96.4444		89.2222		85.5556		37.1717		30.3333		66.4646
	One copy		99.1667		98.1818		97.3333		96.4815		99.3519		92.4444		97.1111		98.5556		95.2222		94.5		95.5556		95.5556		93.4444
	Class I-III overlaps
Fig 6C	Genotypes	WT	WT/null	Δ6.30-6.48	Δ6.30-6.48/null	Δ6.8-6.47	Δ6.8-6.47/null	Δ6.4-6.47	Δ6.4-6.47/null	Δ6.3-6.47	Δ6.3-6.47/null	Δ6.2-6.47	Δ6.2-6.47/null	6.1	6.1/null	6.6	6.6/null	6.7	6.7/null	6.12	6.12/null	6.13	6.13/null	6.35	6.35/null	6.46	6.46/null	6.48	6.48/null	6.2	6.2/null	6.4	6.4/null	6.8	6.8/null	6.16	6.16/null
	Exon 6 numbers	48	48	29	29	8	8	4	4	3	3	2	2	1	1	1	1	1	1	1	1	1	1	1	1	1	1	1	1	1	1	1	1	1	1	1	1
	Two copies	8.85294		9.07143		8.36364		9.25926		7.58333		7.9375		1.52632		1.54286		2.21053		2.51613		3.68182		2.57143		3.35294		3.04545		2.34483		1.75		3.04348		3.875
	One copy		9.44		8.58333		8.06667		8.4375		8.56522		8.33333		4.92593		5.12121		4.36364		4.94444		4.42857		5.21429		4.54545		4.61111		4.17857		3.57692		4.96429		4.66667
	Genotypes	WT	WT/null	Δ9.14-9.24	Δ9.14-9.24/null	Δ9.1-9.14	Δ9.1-9.14/null	Δ9.2-9.24	Δ9.2-9.24/null	Δ9.2-9.27	Δ9.2-9.27/null	Δ9.2-9.28	Δ9.2-9.28/null	Δ9.2-9.29	Δ9.2-9.29/null	Δ9.2-9.30	Δ9.2-9.30/null	Δ9.1-9.30	Δ9.1-9.30/null	9.1	9.1/null	9.9	9.9/null	9.13	9.13/null	9.32	9.32/null
	Exon 9 numbers	33	33	22	22	19	19	10	10	7	7	6	6	5	5	4	4	3	3	1	1	1	1	1	1	1	1
	Two copies	8.85294		8.42857		8.80952		8.7619		7.6		7.53333		8.375		8.25		5.77778		2.25		2.18519		2.53846		3.34483
	One copy		9.44		7.7931		8.5		9.18519		8.27273		7.65		8.81481		8.24		8.13333		5.75		6.86957		4.69565		6.42105
	Mushroom body neurons
Fig 6D	Genotypes	WT	WT/null	Δ6.30-6.48	Δ6.30-6.48/null	Δ6.1-6.30	Δ6.1-6.30/null	Δ6.8-6.47	Δ6.8-6.47/null	Δ6.4-6.47	Δ6.4-6.47/null	Δ6.3-6.47	Δ6.3-6.47/null	Δ6.2-6.47	Δ6.2-6.47/null	6.1	6.1/null	6.6	6.6/null	6.7	6.7/null	6.12	6.12/null	6.35	6.35/null	6.44	6.44/null	6.46	6.46/null	6.48	6.48/null	6.2	6.2/null	6.4	6.4/null	6.8	6.8/null	6.13	6.13/null
	Exon 6 numbers	48	48	29	29	18	18	8	8	4	4	3	3	2	2	1	1	1	1	1	1	1	1	1	1	1	1	1	1	1	1	1	1	1	1	1	1	1	1
	Two copies	100		98.4043		94.0789		95.7143		89.8305		82.2034		55		0		6.36364		8.18182		18.6441		9.82143		14.2857		16.6667		1.31579		3.19149		4.54545		6.14035		36.8852
	One copy		100		93.9024		100		99		98.6842		97		90.9091		44		76		81		77		79		88.7755		74		68		85.7143		75		80		72
	Genotypes	WT	WT/null	Δ9.14-9.24	Δ9.14-9.24/null	Δ9.1-9.14	Δ9.1-9.14/null	Δ9.2-9.24	Δ9.2-9.24/null	Δ9.2-9.27	Δ9.2-9.27/null	Δ9.2-9.28	Δ9.2-9.28/null	Δ9.2-9.29	Δ9.2-9.29/null	Δ9.2-9.30	Δ9.2-9.30/null	Δ9.1-9.30	Δ9.1-9.30/null	9.1	9.1/null	9.9	9.9/null	9.13	9.13/null	9.32	9.32/null
	Exon 9 numbers	33	33	22	22	19	19	10	10	7	7	6	6	5	5	4	4	3	3	1	1	1	1	1	1	1	1
	Two copies	100		94.1176		89.3701		98.8095		62.2449		73.7864		64.2857		67.9012		52.7273		8.69565		5.43478		3.62319		0
	One copy		100		97.8261		97.9167		97.7778		93.578		92.9204		98.2143		94.2857		91.9192		67.7778		33.3333		0		32.1429
	Mechanosensory neurons
Fig 6E	Genotypes	WT	WT/null	Δ6.30-6.48	Δ6.30-6.48/null	Δ6.1-6.30	Δ6.1-6.30/null	Δ6.8-6.47	Δ6.8-6.47/null	Δ6.4-6.47	Δ6.4-6.47/null	Δ6.3-6.47	Δ6.3-6.47/null	Single6.6	Single6.6/null
	Exon 6 numbers	48	48	29	29	18	18	8	8	4	4	3	3	1	1
	Two copies	53.0473		53.5373		45.0174		10.5873		10.919		1.65027		4.68743
	One copy		55.19		48.8351		52.4299		27.3726		19.8107		15.661		6.56061
	Genotypes	WT	WT/null	Δ9.10-9.18	Δ9.10-9.18/null	Δ9.14-9.29	Δ9.14-9.29/null	Δ9.1-9.25	Δ9.1-9.25/null	Δ9.2-9.29	Δ9.2-9.29/null	Single9.1	Single9.1/null
	Exon 9 numbers	33	33	24	24	17	17	8	8	5	5	1	1
	Two copies	53.0473		53.0916		42.4843		25.0271		10.1568		7.11448
	One copy		55.19		52.3619		49.7152		48.6053		20.6187		13.4163
Fig 6H	Mean survial rates (%)
	Genotypes	Single9.1	Single9.1/null	Single9.1*	Single9.1*/null
	Repeat 1	57.0603	69.5714	67.6963	83.7048
	Repeat 2	69.9679	78.5714	70.0333	87.6111
	Repeat 3	67.7407	68.5714	65.5193	83.3436
	Mean	64.923	72.2381	67.7496	84.8865
	Standard Deviation	5.63362	4.49691	1.84324	1.93223
	Climbing ability (%)
	Genotypes	Single9.1	Single9.1/null	Single9.1*	Single9.1*/null
	Repeat 1	81.3333	93.3333	95	99.3333
	Repeat 2	89.6667	95.6667	95.3333	98.6667
	Repeat 3	85.6667	96	92	98.3333
	Mean	85.5556	95	94.1111	98.7778
	Standard Deviation	3.40298	1.18634	1.49897	0.41574
	Mushroom body neurons
	Genotypes	Single9.1	Single9.1/null	Single9.1*	Single9.1*/null
	Normal MB (%)	8.69565	67.7778	64.2857	79.5082
	The number of MB images	92	90	112	122
	Class I-III overlaps
	Genotypes	Single9.1	Single9.1/null	Single9.1*	Single9.1*/null
	Number of overlaps between Class I-III dendrites in each image	5	5	4	9
		2	5	5	6
		4	5	6	7
		3	4	6	6
		6	3	7	7
		5	5	7	11
		2	5	7	6
		5	4	7	8
		2	5	7	6
		1	6	8	8
		1	12	8	6
		0	8	9	5
		1	7	9	9
		2	8	10	13
		0	6	11	9
		0	4	11	8
		3	6	12	8
		3	4	12	7
		5	8	12	7
		4	5	12	8
		1			8
		1
		2
		1
		1
		0
		3
		0
	Mean	2.25	5.75	8.5	7.71429
	Mechanosensory neurons
	Genotypes	Single9.1	Single9.1/null	Single9.1*	Single9.1*/null
	The length of lateroanterior branches in each image	0	45.9229	0	12.6813
		0	13.3257	76.7778	12.6375
		0	0	0	60.7882
		0	0	0	8.03542
		0	0	0	14.8625
		0	0	94.4042	13.8799
		42.9042	18.034	33.65	13.3257
		0	0	0	6.9125
		42.2132	10.7528	0	33.1451
		87.8875	24.6729	0	6.24375
		0	10.5542	49.3326	27.5028
		0	22.3924	13.2243	18.9431
		0	16.9583	0	8.77361
		0	4.04931	9.15069	32.9049
		0	15.4111	0	20.5097
		0	22.8854	0	7.47917
		0	23.1181	21.8125	6.9125
		0		0	0
		0		0	8.91042
		0		0	0
		0		0	43.4743
		0		0	8.6
		11.9715			0
		0			25.7653
		0			19.9472
		0			63.7611
					20.6125
					13.0125
					9.59653
					0
					0
	Mean	7.11448	13.4163	13.5615	16.7489
Fig 6I	Genotypes	Single9.1	Single9.1/null	Single9.1*	Single9.1*/null	null
	Dscam1 level (%)	100	48	56	25	0
	Normal MB (%)	8.69565	67.7778	64.2857	79.5082	0

## Sheet: Figure 7
	Correlation analysis of class I-III overlaps and Dscam1 diversity
Fig 7D,G	Exon 4 numbers	19008	14256	11088	7920	4752	3168	3168	1584	1584	1584	1584	1584	1584	1584	1584	1584	1584
	Mean class I-III overlaps	8.85294	8.40909	8.58333	8.2	8	8.13333	8.52632	9.26923	8.88889	8.42308	8.25926	8.26923	7.75862	7.84615	8.72727	8	9.625
Fig 7D,H	Exon 6 numbers	19008	14652	11484	3168	2772	2376	2376	1980	1584	1584	1188	792	792	792	792	792	792	792	396	396	396	396	396	396	396	396	396	396	396	396	396	396	396
	Mean class I-III overlaps	8.85294	8.80952	9.07143	8.94737	8.56	9	8.31579	8.59091	8.66667	9.25926	7.58333	7.9375	3.69565	2.75	2.47368	4.20833	2.71429	2.57895	3.875	3.68182	3.63333	2.83871	3.35294	3.04348	2.5	2.51613	2.34483	2.21053	2.18519	1.75	1.52632	3.04545	1.46429
Fig 7D,I	Exon 9 numbers	19008	10944	5760	4032	3456	2880	2304	2304	1728	1152	1152	1152	1152	1152	1152	576	576	576	576
	Mean class I-III overlaps	8.85294	8.80952	8.7619	8.21739	8.24	8.625	8.69565	9.2381	5.77778	3.53846	4.59375	6.17391	3.6087	3.03704	3.5	2.25	2.14815	2.03704	3.34483
	Correlation analysis of normal MB and Dscam1 diversity
Fig 7E,G	Exon 4 number	19008	14256	11088	7920	4752	3168	3168	3168	3168	1584	1584	1584	1584	1584	1584	1584	1584	1584	1584
	Normal MB (%)	100	94.8276	97.8261	96.0784	99	97	95	100	96.4912	100	96.4912	96.2963	96.1538	96	95.3704	95	94.4954	93.6364	92.3729
Fig 7A,E,H	Exon 6 number	19008	18612	15048	14652	11484	10692	7128	6336	5544	3168	3168	2772	2772	2376	2376	1980	1584	1584	1188	792	792	792	792	792	792	396	396	396	396	396	396	396	396	396	396	396	396	396	396	396
	Normal MB (%)	100	98	100	99.1525	98.4043	97	95.3947	90.7143	89.3939	95.7143	97.3684	89.3939	98.718	81.6326	90	85.7143	98.2143	89.8305	82.2034	70.5882	68.5714	83.7838	81.0345	60.4651	55	36.8852	16.9491	12.7451	9.01639	13	10.5263	9.82143	8.18182	6.36364	6.14035	6	4.54545	3.19149	1.31579	0
Fig 7E,I	Exon 9 number	19008	18432	18432	18432	18432	16704	13824	13248	12672	12096	10944	9792	7488	5760	5184	4608	4032	3456	2880	2880	2304	2304	1728	1152	1152	1152	1152	1152	1152	1152	576	576	576	576
	Normal MB (%)	100	100	100	100	99	100	100	94.1176	97.9592	89.3701	96.4286	97.3214	94.4444	97.0874	94.4444	97.0874	63.2653	73.7864	70.2381	73.1482	63.6905	69.1358	52.7273	72.8395	69.2308	56.6038	55.3571	69.2308	45.9184	39.0625	8.69565	5.43478	3.62319	0
	Correlation analysis of lateroanterior branch length and Dscam1 diversity
Fig 7F,G	Exon 4 number	19008	11088	4752	3168	3168	1584	1584	1584	1584	1584	1584	1584	1584	1584	1584
	Lateroanterior branch length	53.4954	51.6566	56.1335	47.5044	40.736	43.0256	30.0805	23.9673	23.0532	22.9129	18.8114	18.4803	16.2761	14.9191	12.1826
Fig 7F,H	Exon 6 number	19008	18612	15048	14652	11484	10692	7128	6336	5544	3168	3168	2772	2772	2376	2376	1980	1584	1584	1188	792	396
	Lateroanterior branch length	53.4954	52.3676	52.4902	53.1985	53.5373	53.6203	45.0174	43.2484	39.7759	10.5873	4.08227	22.1104	6.3523	15.3601	9.13973	3.89086	18.5247	10.919	1.72528	8.52267	4.68743
Fig 7A,F,I	Exon 9 number	19008	18432	16704	13824	13248	12672	12096	10944	9792	7488	5760	5184	4608	4032	3456	2880	2304	2304	1728	576	576	576
	Lateroanterior branch length	53.4954	53.3584	56.4333	53.0916	56.5692	46.2493	56.9066	38.5491	42.4843	52.4648	48.6761	48.6193	25.0271	3.68185	10.6138	10.1568	15.7421	14.3242	6.90429	7.00443	7.11448	13.9634

## Sheet: Figure S2
	Survival rates (%)
Fig S2A	Genotypes	WT	Δ4.10-4.12	Δ4.1-4.5	Δ4.6-4.12	Δ4.1-4.9	Δ4.1-4.10	Δ4.3-4.12	S4.3/S4.9	S4.6/S4.7	S4.4/S4.9	S4.4/S4.12	S4.9/S4.12	Single4.1	Single4.2	Single4.3	Single4.4	Single4.6	Single4.7	Single4.9	Single4.10	Single4.11	Single4.12
	Repeat 1	92.3045	83.5186	94.5616	86.7229	78.8548	88.5455	81.2644	85.0774	99.5	84.0967	82.5879	84.1679	40.85	78.734	88.5694	81.0647	86.157	87.6563	48.7104	86.9556	89.9	71.6386
	Repeat 2	87.5835	85.7926	91.1134	85.1433	79.6656	90.777	83.1326	85.4	93.5489	86.8479	77.9437	87.22	36.6667	73.6511	75.4568	87.9222	83.1529	85.6296	57.9942	95.8222	89.7197	59.8765
	Repeat 3	94.8197	86.6766	88.7886	88.3893	80.3081	90.8667	79.3104	81.1207	93.4444	85.3526	76.1444	86.4778	44.1989	69.889	76.2789	80.5401	85.5972	91.3086	59.5283	97.7522	85.6225	73.9129
	Mean	91.5692	85.3293	91.4879	86.7518	79.6095	90.063	81.2358	83.866	95.4978	85.4324	78.892	85.9552	40.5718	74.0914	80.1017	83.1757	84.969	88.1982	55.411	93.51	88.4141	68.476
	Standard Deviation	2.99956	1.3302	2.37167	1.32531	0.594652	1.0737	1.56053	1.9457	2.83032	1.12456	2.71465	1.29966	3.08129	3.62433	5.99696	3.36315	1.30437	2.3499	4.77924	4.70119	1.97531	6.15124
	T-test (P value )		0.081545	0.977519	0.137453	0.0262853	0.560155	0.0226926	0.046653	0.249405	0.0873501	0.011664	0.10207	7.44427e-05	0.00690427	0.0959856	0.0587085	0.0725329	0.28267	0.00177332	0.652671	0.291646	0.0188711
			ns	ns	ns	*	ns	*	*	ns	ns	*	ns	***	**	ns	ns	ns	ns	**	ns	ns	*
	Survival rates (%)
Fig S2B	Genotypes	WT	Δ6.36	Δ6.21-6.30	Δ6.10-6.20	Δ6.30-6.48	Δ6.10-6.30	Δ6.1-6.30	Δ6.17-6.48	Δ6.2-6.35	Δ6.8-6.47	Δ6.5-6.44	Δ6.7-6.47	Δ6.4-6.44	Δ6.6-6.47	Δ6.3-6.44	Δ6.5-6.47	Δ6.1-6.44	Δ6.4-6.47	Δ6.3-6.47	Δ6.2-6.47	S6.35/S6.46	S6.43/S6.44	S6.8/S6.48	S6.6/S6.8	S6.4/S6.7	Single6.13	Single6.46	Single6.35	Single6.8	Single6.43	Single6.16	Single6.4	Single6.12	Single6.7	Single6.44	Single6.2	Single6.6	Single6.1	Single6.28	Single6.48
	Repeat 1	92.3045	93.7667	89.9614	89.7691	88.8561	90.4444	77.477	91.659	81.4369	82.6157	68.625	87.9111	79.3283	72.183	86.5216	59.5593	83.97	86.8222	86.477	74.7146	61.677	34.03	82.0524	72.0093	37.0222	55.6111	33.42	28.8139	23.9167	32.8	17.856	22.8062	14.1917	6.56892	8	2.5751	2.03728	35.9103	20.9634	5.97333
	Repeat 2	87.5835	91.4514	89.7926	86.9556	93.0391	83.1546	76.8652	97.4056	78.5985	84.5667	74.6026	87.4068	84.8268	80.7493	75.1304	64.6404	83.3468	80.2801	82.5126	73.505	57.6019	35.9663	73.9318	75.2408	27.8727	57.3632	27.324	25.6472	24.1193	29.6	16.4185	16.8923	24.3358	9.30049	5.71429	3.31205	1.96261	24.057	10.6871	7.85778
	Repeat 3	94.8197	93.4074	88.0828	84.825	89.2861	86.0333	81.1531	96.5	74.4333	75.1936	69.3544	88.4346	78.7886	70.4082	74.1	63.2188	82.5955	78.6561	87.9678	79.6372	61.0763	34.7952	74.5945	74.7153	24.4543	52.7393	37.2065	23.1917	24.3	18.75	16.728	21.0678	12.0087	10.8879	10.7333	0.651769	2.21735	27.4755	18.4024	7.2
	Mean	91.5692	92.8752	89.2789	87.1832	90.3938	86.5441	78.4984	95.1882	78.1563	80.792	70.8607	87.9175	80.9813	74.4468	78.584	62.4728	83.3041	81.9194	85.6525	75.9523	60.1184	34.9305	76.8596	73.9884	29.7831	55.2379	32.6502	25.8842	24.112	27.05	17.0008	20.2554	16.8454	8.91909	8.14921	2.17964	2.07241	29.1476	16.6843	7.01037
	Standard Deviation	2.99956	1.01736	0.848592	2.02485	1.87876	2.99792	1.89367	2.52274	2.87625	4.03799	2.66263	0.419613	2.72814	4.515	5.62848	2.14036	0.561934	3.52958	2.30211	2.65202	1.79626	0.796255	3.68187	1.41584	5.30567	1.90609	4.07106	2.30138	0.156581	6.01263	0.617766	2.48175	5.37093	1.78371	2.05173	1.12148	0.106921	4.98146	4.36767	0.780919
	T-test (P value )		0.608997	0.394857	0.171618	0.667414	0.169099	0.0101764	0.263552	0.0103463	0.0430339	0.00197428	0.225583	0.0212952	0.0151892	0.0622891	0.000622046	0.0555476	0.0434903	0.0958472	0.00550629	0.000674779	0.000731134	0.0129716	0.00586381	0.000555875	0.00036517	0.000139997	2.79023e-05	0.000960036	0.000961908	0.000518877	1.7741e-05	0.00032997	3.01355e-05	1.66504e-05	0.000127637	0.000553143	0.00037424	9.0323e-05	0.000301991
			ns	ns	ns	ns	ns	*	ns	*	*	**	ns	*	*	ns	***	ns	*	ns	**	***	***	*	**	***	***	***	***	***	***	***	***	***	***	***	***	***	***	***	***
	Survival rates (%)
Fig S2C	Genotypes	WT	Δ9.7	Δ9.30-9.33	Δ9.10-9.18	Δ9.24-9.33	Δ9.14-9.24	Δ9.7-9.18	Δ9.1-9.14	Δ9.14-9.29	Δ9.14-9.33	Δ9.2-9.24	Δ9.1-9.24	Δ9.1-9.25	Δ9.2-9.27	Δ9.2-9.28	Δ9.2-9.29	Δ9.1-9.28	Δ9.1-9.29	Δ9.2-9.30	Δ9.1-9.30	S9.1/S9.13	S9.1/S9.32	S9.9/S9.13	S9.9/S9.32	S9.1/S9.9	S9.13/S9.32	Single9.1	Single9.9	Single9.13	Single9.32
	Repeat 1	92.3045	87.7054	76.8765	62.8771	60.3111	55.5091	59.4246	73.3778	82.6198	59.2711	77.4541	48.7008	64.0156	61.8285	52.6897	68.7617	62.6373	76.1953	51.2484	66.4384	62.0782	60.6897	74.4788	33.7071	77.2275	49.8178	57.0603	50.1964	53.6691	32.9834
	Repeat 2	87.5835	85.2482	83.9296	60.0811	67.1339	56.3786	58.6059	80.3551	81.4945	56.1247	72.2202	56.5755	70.5641	58.0617	56.3678	80.8948	60.6958	76.3667	47.1865	72.6982	61.3535	59.4783	66.9448	37.6923	80.9113	56.2556	69.9679	48.6074	62.9782	20.7298
	Repeat 3	94.8197	92.8	75.9194	65.9183	58.0081	56.4724	65.2328	83.4174	80.7182	60.0527	73.0991	56.3099	65.6761	67.3333	32.6343	71.9444	58.2654	81.0222	51.209	65.9291	51.1111	55.3312	65.8722	35.7833	85.6781	44.277	67.7407	36.2541	68.3628	31.3522
	Mean	91.5692	88.5845	78.9085	62.9588	61.8177	56.12	61.0878	79.0501	81.6109	58.4828	74.2578	53.8621	66.7519	62.4078	47.2306	73.867	60.5329	77.8614	49.8813	68.3552	58.181	58.4997	69.0986	35.7276	81.2723	50.1168	64.923	45.0193	61.67	28.3552
	Standard Deviation	2.99956	3.14505	3.57191	2.38375	3.87493	0.433697	2.94998	4.20126	0.780666	1.69768	2.28843	3.6512	2.77955	3.80724	10.4298	5.13649	1.78853	2.23611	1.90555	3.07796	5.00788	2.29441	3.82949	1.62741	3.45934	4.89478	5.63362	6.23181	6.06958	5.43289
	T-test (P value )		0.386558	0.0195185	0.000587578	0.00132015	0.00303817	0.000512169	0.0310738	0.0354599	0.000656591	0.0036619	0.000429164	0.00103878	0.00132044	0.0199648	0.021246	0.000711124	0.0081511	0.000230528	0.00158193	0.00285518	0.000356723	0.00343781	0.000146727	0.0344701	0.00128161	0.00926332	0.00290525	0.00894822	0.000591649
			ns	*	***	**	**	***	*	*	***	**	***	**	**	*	*	***	**	***	**	**	***	**	***	*	**	**	**	**	***

## Sheet: Figure S3
	Climbing ability (%)
Fig S3A	Genotypes	WT	Δ4.10-4.12	Δ4.1-4.5	Δ4.6-4.12	Δ4.1-4.9	Δ4.1-4.10	Δ4.3-4.12	S4.3/S4.9	S4.6/S4.7	S4.4/S4.9	Single4.1	Single4.2	Single4.3	Single4.4	Single4.6	Single4.7	Single4.9	Single4.10	Single4.11	Single4.12
	Repeat 1	98.1	97.5758	97.037	98.1481	94	92.2	96.7	99.2593	90.7407	96.6667	97.7	92.7	98.3333	95.8889	97	97.3333	91.1	99	99	93.8
	Repeat 2	97.2	95.303	95.5556	97.037	95	96	97.2	98.8889	99.2593	95.9259	97.3	96.1	89.6667	92.7778	98	95.3333	95	97.6	88.6667	98.3
	Repeat 3	96.1	93.3333	95.1852	94.8148	96	90.7	98.3	96.6667	98.1481	96.6667	96.8	93.3	96.6667	91.3333	98	93	99.4	98.1	89.6667	90.5
	Mean	97.1333	95.404	95.9259	96.6667	95	92.9667	97.4	98.2716	96.0494	96.4198	97.2667	94.0333	94.8889	93.3333	97.6667	95.2222	95.1667	98.2333	92.4444	94.2
	Standard Deviation	0.817856	1.73343	0.800091	1.3858	0.816497	2.2306	0.668331	1.14489	3.78111	0.349189	0.368179	1.48174	3.75483	1.90085	0.471405	1.77082	3.39051	0.579272	4.65342	3.19687
	T-test (P value )		0.296079	0.209903	0.707316	0.0593818	0.105052	0.739768	0.322549	0.727272	0.346917	0.847944	0.0780063	0.489093	0.0892133	0.479395	0.265415	0.50119	0.203243	0.288836	0.322954
			ns	ns	ns	ns	ns	ns	ns	ns	ns	ns	ns	ns	ns	ns	ns	ns	ns	ns	ns
	Climbing ability (%)
Fig S3B	Genotypes	WT	Δ6.36	Δ6.21-6.30	Δ6.10-6.20	Δ6.30-6.48	Δ6.10-6.30	Δ6.1-6.30	Δ6.17-6.48	Δ6.2-6.35	Δ6.8-6.47	Δ6.5-6.44	Δ6.7-6.47	Δ6.4-6.44	Δ6.6-6.47	Δ6.3-6.44	Δ6.5-6.47	Δ6.1-6.44	Δ6.4-6.47	Δ6.3-6.47	S6.43/S6.44	S6.35/S6.46	S6.4/S6.7	Δ6.2-6.47	Single6.4	Single6.43	Single6.13	Single6.6	Single6.46	Single6.35	Single6.2	Single6.12	Single6.8	Single6.44	Single6.16	Single6.7	Single6.1	Single6.28	Single6.48
	Repeat 1	98.1	96.25	99.6667	96.25	96.6667	95.8333	94.3333	84.125	95.4167	93.3333	91.5	95.3333	91	95.5	99.1667	90.1668	92.5	94.4468	96	92.2346	91.0256	92.0833	52.9167	46.6667	34.1667	29.5714	27.1111	19.375	18.1	13.2	11.1111	10.375	12.5	3.4	0.666667	34.25	31	20
	Repeat 2	97.2	95.1	97.6667	96.6667	94.3333	96.6667	96	82.75	97.5	96.2222	85.5	89.1668	85.5	88.1887	99.1667	95.1667	83.9887	95.6667	93.3333	94.1887	85.1852	81.25	68.75	51	23.3333	29.5714	28.4444	17.025	21.2714	17	14.5	10.125	11.6667	4	1.66667	26.1667	33.125	25.4167
	Repeat 3	96.1	94.25	99.6667	96.25	94.6667	97.0833	93.6667	89	97.5	91.3333	87	92	88	87.5	98.75	94.1227	89.25	96.1227	90.25	91.3167	87.7778	87.9167	72.9167	54.6053	32.5	28	22.2222	25.625	10.4714	12.5	13.3333	9.625	5	4.6	1.85185	29.5833	33	23.3333
	Mean	97.1333	95.2	99	96.3889	95.2222	96.5278	94.6667	85.2917	96.8056	93.6296	88	92.1667	88.1667	90.3962	99.0278	93.1521	88.5796	95.4121	93.1944	92.58	87.9962	87.0833	64.8611	50.7573	30	29.0476	25.9259	20.675	16.6143	14.2333	12.9815	10.0417	9.72222	4	1.39506	30	32.375	22.9167
	Standard Deviation	0.817856	0.819553	0.942809	0.196419	1.0304	0.519675	0.981307	2.6816	0.982093	2.00685	2.54951	2.52022	2.24846	3.61984	0.196419	2.1535	3.50691	0.707479	2.34948	1.19766	2.38935	4.46177	8.61559	3.24546	4.7629	0.740779	2.67488	3.62928	4.53251	1.97709	1.4057	0.311805	3.3564	0.489898	0.520572	3.31313	0.97361	2.23089
	T-test (P value )		0.0775402	0.103282	0.325966	0.112732	0.435033	0.0542597	0.0177537	0.735751	0.118036	0.0276245	0.0966301	0.0200883	0.112688	0.0746123	0.106616	0.0678834	0.088935	0.129646	0.0149546	0.0230074	0.0814885	0.0328477	0.00145429	0.00196582	1.17837e-07	0.000265401	0.000685654	0.00117322	3.8218e-05	2.73094e-06	4.5946e-06	0.000393734	2.8282e-07	1.69236e-07	0.000679669	3.22551e-07	0.000101881
			ns	ns	ns	ns	ns	ns	*	ns	ns	*	ns	*	ns	ns	ns	ns	ns	ns	*	*	ns	*	**	**	***	***	***	**	***	***	***	***	***	***	***	***	***
	Climbing ability (%)
Fig S3C	Genotypes	WT	Δ9.7	Δ9.30-9.33	Δ9.10-9.18	Δ9.24-9.33	Δ9.14-9.24	Δ9.7-9.18	Δ9.1-9.14	Δ9.14-9.29	Δ9.14-9.33	Δ9.2-9.24	Δ9.1-9.24	Δ9.1-9.25	Δ9.2-9.27	Δ9.2-9.28	Δ9.2-9.29	Δ9.1-9.28	Δ9.1-9.29	Δ9.2-9.30	Δ9.1-9.30	S9.1/S9.13	S9.1/S9.32	S9.9/S9.13	S9.9/S9.32	S9.13/S9.32	S9.1/S9.9	Single9.1	Single9.32	Single9.9	Single9.13
	Repeat 1	98.1	97.4868	96	94	92.6667	96	96	94.6667	99.3333	95.6667	94	97.6667	95.3333	84.6667	90.6667	81	95.3333	95.3333	96.3333	93.6667	90.6667	79.6667	79.6667	67.3333	87	81.6667	81.3333	59.697	40.6061	26
	Repeat 2	97.2	99.3621	98	94.6667	88	97.3333	96.3333	99	93.3333	97.6667	91.3333	98.3333	97.3333	82	86.6667	83.6667	98.6667	97.6667	95.3333	83.3333	89	83.3333	75.6667	59	91.6667	67.6667	89.6667	67.5758	35.7576	35
	Repeat 3	96.1	93.2164	89	96.3333	90.3333	97.6667	95	98.3333	96.6667	96	91.3333	99.6667	97	87	96.3333	77.6667	95	95.6667	97.6667	90.6667	89	87	74.6667	54.3333	87.5	80.3333	85.6667	72.1212	35.1515	30
	Mean	97.1333	96.6884	94.3333	95	90.3333	97	95.7778	97.3333	96.4444	96.4444	92.2222	98.5556	96.5556	84.5556	91.2222	80.7778	96.3333	96.2222	96.4444	89.2222	89.5556	83.3333	76.6667	60.2222	88.7222	76.5556	85.5556	66.4646	37.1717	30.3333
	Standard Deviation	0.817856	2.5717	3.85861	0.981307	1.90516	0.720082	0.566558	1.90516	2.45452	0.87489	1.25708	0.831479	0.87489	2.04275	3.9659	2.45452	1.65552	1.0304	0.955814	4.34045	0.785674	2.99382	2.16025	5.37713	2.09202	6.30892	3.40298	5.13267	2.44102	3.68179
	T-test (P value )		0.834055	0.413611	0.0796256	0.0234863	0.871149	0.135016	0.900971	0.736804	0.461791	0.0139827	0.159719	0.532693	0.0063359	0.164945	0.00637666	0.584462	0.38546	0.48286	0.118663	0.000704902	0.0171521	0.00228935	0.00920384	0.0187336	0.0419097	0.0345473	0.0121024	0.000268677	0.000964413
			ns	ns	ns	*	ns	ns	ns	ns	ns	*	ns	ns	**	ns	**	ns	ns	ns	ns	***	*	**	**	*	*	*	*	***	***

## Sheet: Figure S4
	Class I self-crossing analysis
Fig S4B,C	Genotypes	WT	Δ4.10-4.12	Δ4.1-4.5	Δ4.6-4.12	Δ4.1-4.9	Δ4.1-4.10	Δ4.3-4.12	Single4.9	Δ6.10-6.20	Δ6.30-6.48	Δ6.8-6.47	Δ6.7-6.47	Δ6.6-6.47	Δ6.3-6.44	Δ6.5-6.47	Δ6.1-6.44	Δ6.4-6.47	Δ6.3-6.47	Δ6.2-6.47	6.2/6.44	6.6/6.44	6.2/6.8	Single6.6	Δ9.1-9.14	Δ9.2-9.24	Δ9.2-9.27	Δ9.2-9.28	Δ9.2-9.29	Δ9.2-9.30	Δ9.1-9.29	Δ9.1-9.30	9.1/9.9	9.13/9.32	Single9.9
	Number of crossing between Class I self-dendrites in each image	2	0	1	0	2	0	0	0	0	2	0	0	1	1	1	1	0	0	2	1	1	0	0	1	1	1	1	0	1	1	0	1	0	1
		0	1	1	1	3	0	1	1	1	1	2	1	1	2	1	0	0	2	0	1	0	1	0	1	0	1	0	0	1	2	3	1	1	2
		1	2	1	1	2	4	0	0	1	0	2	1	1	0	1	1	4	2	0	0	1	0	0	0	3	1	2	1	0	0	0	0	0	3
		0	1	1	1	1	1	0	0	1	0	0	0	0	1	1	1	3	0	0	0	0	1	0	2	1	1	0	0	1	1	2	0	0	4
		0	1	1	0	1	2	1	1	1	1	0	0	0	1	0	0	0	1	2	0	2	0	0	2	4	0	0	1	0	3	3	1	1	1
		0	0	2	0	1	1	1	0	1	2	0	1	1	2	2	1	0	2	0	0	0	1	0	1	0	2	2	1	1	3	0	0	1	3
		0	0	1	0	2	1	0	1	1	1	0	1	2	1	1	1	1	3	1	2	0	0	1	3	2	1	0	1	2	1	0	1	1	2
		1	0	0	0	0	0	2	0	0	2	0	1	2	1	0	0	1	0	2	0	0	2	1	1	2	1	1	1	2	2	3	0	1	1
		2	1	0	1	0	0	1	0	0	1	1	1	1	0	1	2	4	0	0	0	1	0	3	1	1	0	1	1	0	2	1	1	1	0
		2	0	1	0	1	2	1	0	0	2	0	1	3	0	1	1	4	0	0	1	0	0	0	1	2	1	3	1	1	0	0	0	0	1
		2	1	1	0	0	0	0	0	1	0	0	1	1	0	0	0	1	0	1	0	0	1	1	1	3	0	0	2	3	1	0	1	0	2
		1	1	1	0	0	1	1	1	0	0	2	0	2	1	1	1	0	1	1	0	0	0	0	1	0	0	0	1	1	0	1	0	0	0
		0	0	1	1	0	1	3	1	0	2	2	0	0	0	0	0	3	1	0	0	0	0	0	1	1	2	2	0	0	2	0	0	0	1
		1	1	0	0	2		3	1	2	1	1	1	1	0	0	0	0	1	1	1	1	1	0	2	0	0	1	0	0	2	3	0	1	1
		2	1	0	2	1			1	0	0	0	1	1	0	1	1	1	0	2	1	1	1	2	0	1	1	1	3	1	1	2	2	0	2
		0	0	1	0	2			2	0	2	1	0	0	1	1	1	0	3		1	0	1	0	1	3	1	0	0	0	2	0	1	1	1
		2	1	1	0	2			1	1	0	0	1	0	0	0	0	1	0		0	1	0	1	2	1	2	1	2	1	0	2	0	1	0
		0	2	0	1	0			0	0	0	0	1	0	3	1	1	1	3		0	1	2	1	2	2	1	1	0	0	1	3	2	0	0
		0	1	1	1	1			0	1	1	1	2	1	0	0	0	0	2		0	0	0	2	0	0	1	2	1	2	1	1	0	1	1
		0	1	0	0	0			1	0	1	0	0	1	0	0	0	1	2		0	2	1	1	1	0	2	0	1	1	0	2	0	0	0
		0	1	0	0	1			1	0	1	1	1	0	1	0		0	2		0	0	2	0		1	2	1	0	0	0		1	0	1
		0	1	2	1	1			1	1	2		1	1	1	0		0	3		1	2	0	0			0	1	0	3			1	2	1
		1	1	1	0	1			1	0	1		2	2	2				0		2	0	1	1			1			0				0	2
		0		0		2			1	1	1		0	1	0				0		0	0	1	1											1
		2		0		0			0	1	1			0	0						0	0	0	0											0
						0			2	0	1											2		1
						0			2	0	0													0
						1			1	1														0
									1	1
									0
									0
	Mean	0.76	0.782609	0.72	0.434783	0.964286	1	1	0.677419	0.551724	0.962963	0.619048	0.75	0.92	0.72	0.590909	0.6	1.13636	1.16667	0.8	0.44	0.576923	0.64	0.571429	1.2	1.33333	0.956522	0.909091	0.772727	0.913043	1.19048	1.3	0.590909	0.521739	1.24
	T-test (P value )		0.917055	0.852931	0.137124	0.402973	0.518968	0.472136	0.697917	0.316883	0.37904	0.573538	0.963161	0.507217	0.870253	0.438669	0.473029	0.299299	0.176839	0.888794	0.150642	0.430465	0.596055	0.417732	0.0805202	0.076997	0.395974	0.562169	0.959111	0.566173	0.127938	0.113718	0.458435	0.274055	0.0866435
			ns	ns	ns	ns	ns	ns	ns	ns	ns	ns	ns	ns	ns	ns	ns	ns	ns	ns	ns	ns	ns	ns	ns	ns	ns	ns	ns	ns	ns	ns	ns	ns	ns

## Sheet: Figure S5
	Correlation analysis of normal MB and Dscam1 diversity
Fig S5A	Exon 4 number	12	9	7	5	3	2	2	2	2	1	1	1	1	1	1	1	1	1	1
	Normal MB (%)	100	94.8276	97.8261	96.0784	99	97	95	100	96.4912	100	96.4912	96.2963	96.1538	96	95.3704	95	94.4954	93.6364	92.3729
	Mushroom body neurons analysis
Fig S5B	Genotypes	Single4.9	Δ6.1-6.44	Δ6.4-6.47	Δ9.1-9.30	Δ4.3-4.12	Δ6.8-6.47	Δ6.5-6.44	Δ9.2-9.28
	Normal	93.6364	98.2143	87.2881	52.7273	97	95.7143	97.3684	73.7864
	Abnormal	6.36364	1.78571	12.7119	47.2727	3	4.28571	2.63158	26.2136
	Dscam1 isoforms	1584	1584	1584	1728	3168	3168	3168	3456
	Mushroom body neurons analysis
Fig S5C	Genotypes	WT	Δ4.1-4.9/+	Δ4.3-4.12/+	Single4.11/+	Δ6.36/+	Δ6.21-30/+	Δ6.10-6.30/+	Δ6.1-6.30/+	Δ6.4-6.44/+	Δ6.1-6.44/+	Δ6.2-6.47/+	Δ9.7/+	Δ9.24-9.33/+	Δ9.14-9.33/+	Δ9.2-9.24/+	Δ9.1-9.25/+	Δ9.2-9.27/+	Δ9.2-9.29/+	Δ9.2-9.30/+	Δ9.1-9.30/+
	Normal	100	100	98.9796	98.0392	100	100	99.04	100	100	100	97	99.0385	100	100	100	100	100	99	98.8764	99.1304
	Abnormal	0	0	1.02041	1.96078	0	0	0.96	0	0	0	3	0.961538	0	0	0	0	0	1	1.1236	0.869565
	The number of MBs images	100	90	98	102	92	106	104	108	106	96	118	104	84	98	82	97	81	100	89	115

[truncated: 6 more sheets: Figure S6, Figure S7, Figure S8, Figure S10, Figure S11, Figure S12]
